# Supplementary material for: Rootstocks Overexpressing StNPR1 and StDREB1 Improve Osmotic Stress Tolerance of Wild-Type Scion in Transgrafted Tobacco Plants
Source: Int J Mol Sci. 2021 Aug 5;22(16):8398. doi: 10.3390/ijms22168398 (PMC8395105; doi:10.3390/ijms22168398)
Supplement: Supplementary file 1 [file ijms-22-08398-s001.zip]

Archive with 1 entries (1 files):
- ijms-1290063-supplementary.pdf
